# Supplementary material for: Higher-order functional brain networks and anterior cingulate glutamate + glutamine (Glx) in antipsychotic-naïve first episode psychosis patients
Source: Transl Psychiatry. 2024 Apr 10;14:183. doi: 10.1038/s41398-024-02854-7 (PMC11006887; doi:10.1038/s41398-024-02854-7)
Supplement: Supplementary file 2 — Supplementary tables [file 41398_2024_2854_MOESM2_ESM.xlsx]

## Sheet: Sup. Table1
Supplementary Table 1. Clusters of significant FC, separately for each network and group.
			MNI Coordinates			Cluster size
Network (Seed)	Group	Peak Location, Hemisphere	x	y	z	(in voxels)	t-value
Default Mode (PCC)	HC	Precuneus, R	2	-64	24	7777	50.05
Positive FC		Lateral occipital cortex superior divison, R	46	-64	24	924	22.58
		Lateral occipital cortex superior division, L	-30	-80	38	760	23.31
		Superior frontal gyrus, R	26	30	46	667	24.12
		Paracingulate gyrus	0	62	2	648	18.11
		Parahippocampal gyrus posterior divison, R	28	-36	-14	174	22.94
		Superior frontal gyrus, L	-24	26	42	126	17.93
	FEP	Precuneus, R	2	-60	42	7108	47.55
		Lateral occipital cortex superior division, R	46	-64	28	911	21.39
		Lateral occipital cortex superior division, L	-40	-72	32	766	21.79
		Frontal medial cortex, R	4	56	-6	541	15.4
		Superior frontal gyrus, R	26	30	44	250	19.52
		Parahippocampal gyrus posterior division, L	-24	-42	-12	169	22.23
Negative FC	HC	Precentral gyrus, R	16	-36	18	4899	-15.79
		Inferior frontal gyrus, L	-48	6	6	2752	-10.91
		Supplementary motor area, R	10	0	54	603	-7.5
		Frontal pole, R	48	36	0	144	-6.73
	FEP	Frontal pole, L	-14	-36	18	1902	-15.46
		Precentral gyrus, R	54	6	28	1305	-10.05
		Precentral gyrus, L	-48	6	10	1154	-9.69
		Supramarginal gyrus anterior division, R	62	-24	48	1026	-9.26
		Supplementary motor area	0	4	62	210	-6.96
Dorsal Attention (RIPS)	HC	Superior parietal lobule, R	56	-28	48	4334	39.78
Positive FC		Superior parietal lobule, L	-28	-56	60	3340	32.72
		Inferior temporal gyrus, R	56	-58	-12	881	25.67
		Lateral occipital cortex, L	-52	-66	-2	614	22.5
		Superipr frontal gyrus, R	24	2	56	531	23.91
		Precentral gyrus, R	50	8	32	373	23.64
		Superior frontal gyrus, L	-26	-8	52	273	19.58
		Precentral gyrus, L	-50	6	22	194	18.63
	FEP	Superior parietal lobule, R	58	-22	44	4629	41.15
		Superior parietal lobule, L	-42	-38	46	3497	37.6
		Inferior temporal gyrus, R	50	-60	-10	985	25
		Lateral occipital cortex, L	-48	-64	-16	761	21.71
		Superior frontal gyrus, R	28	0	60	502	21.83
		Precentral gyrus, R	52	10	26	399	22.33
		Superior frontal gyrus, L	-26	-4	68	242	17.84
		Precentral gyrus, L	-44	2	30	193	17.13
Negative FC	HC	Frontal pole	0	52	-4	23854	-18.82
		Middle temporal gyrus, L	-60	-10	-18	1442	-9.58
		Middle temporal gyrus, R	66	-12	-20	1314	-10.36
		Hippocampus, R	20	-22	-16	123	-10.77
	FEP	Frontal pole, R	4	48	22	7906	-9.09
		Precuneus	0	-46	28	7450	-18.52
		Lateral occipital cortex, L	-42	-74	44	1263	-8.59
		Lateral occipital cortex, R	48	-62	50	1070	-8.22
		Middle temporal gyrus, R	56	-6	-28	521	-8.05
		Middle temporal gyrus, L	-60	-22	-16	255	-6.88
Executive Control (RPPC)	HC	Middle frontal gyrus, R	42	14	50	2566	33.42
Positive FC		Angular gyrus, R	54	-50	40	2259	41.51
		Lateral occipital cortex, L	-50	-50	40	1592	30.5
		Frontal pole, R	42	46	-8	1475	29.1
		Middle temporal gyrus, R	66	-28	-8	632	20.47
		Cingulate gyrus, R	2	-24	40	571	21.23
		Frontal pole, L	-42	50	-2	385	19.4
		Middle frontal gyrus, L	-42	20	44	325	19.04
		Middle temporal gyrus, L	-62	-34	-12	222	17.86
		Precuneus, R	8	-62	36	125	14.97
	FEP	Angular gyrus, R	52	-48	46	2058	42.01
		Lateral occipital gyrus, L	-52	-50	40	1404	26.7
		Middle frontal gyrus, R	40	26	40	1271	31.98
		Frontal pole, R	30	54	-2	829	22.95
		Cingulate gyrus, R	2	-26	38	526	23.48
		Paracingulate gyrus, R	2	38	40	455	21.15
		Middle temporal gyrus, R	64	-38	-12	428	22.09
		Middle frontal gyrus, L	-46	20	38	250	19.01
		Frontal pole, L	-34	54	-4	137	16.61
		Middle temporal gyrus, L	-66	-44	-6	102	16.29
Negative FC	HC	Postcentral gyrus, R	18	-52	64	4035	-14.26
		Lateral occipital cortex, R	-16	24	12	3527	-19.63
		Postcentral gyrus, L	-26	-52	54	1792	-13.23
		Lateral occipital cortex, L	-46	-68	-6	1524	-15.47
		Postcentral gyrus, L	-38	-30	40	212	-8.27
		Central opercular cortex, R	38	2	14	165	-10.38
	FEP	Postcentral gyrus, L	-12	26	4	21109	-14.5
		Postcentral gyrus, L	-46	-8	44	228	-6.87
		Central opercular cortex, L	-38	-2	16	133	-7.97
		Supplementary motor cortex, R	12	12	44	122	-8.38
Abreviations: PCC, posterior cingulate cortex; RIPS, right inferior parietal sulcus; RPPC, right posterior parietal
R, right; L, left; MNI, Montreal Neurological Institute; HC, healthy control; FEP, first episode psychosis.

## Sheet: Sup. Table2
Supplementary Table 2. Clusters of significant FC-Glx relationships, separately for each network and group.
			MNI Coordinates			Cluster size
Network (Seed)	Group	Peak Location, Hemisphere	x	y	z	(in voxels)	TFCE-value
Default Mode (PCC)	HC	Lingual gyrus, R	2	-66	10	137	146.63
Positive FC		Precuneus, L	-2	-42	40	30	52.31
		Parahippocampal gyrus, R	26	-24	40	62	38.3
		Fusiform gyrus, R	24	-36	-12	12	20.28
		Parahippocampal gyrus, R	22	-24	-12	18	19.37
		Middle occipital gyrus, L	-34	-76	26	21	13.35
		Lingual gyrus, R	14	-36	0	18	10.08
		Superior medial gyrus, R	8	64	14	23	7.48
		Superior medial gyrus, L	-4	68	12	12	3.81
	FEP	-	-	-	-	-	-
Negative FC	HC	Fusiform gyrus, L	-38	-24	-14	20	35.4
		Caudate nucleus, L	-20	18	14	20	34.52
		Inferior frontal gyrus, L	-36	22	10	33	30.23
		Inferior frontal gyrus, R	42	40	-6	36	11.15
		Middle frontal gyrus, R	38	40	28	27	1.09
	FEP	Supplementary motor area, L	-2	18	58	66	94.15
		Middle temporal gyrus, R	46	-34	2	25	14.67
Dorsal Attention (RIPS)	HC	Inferior parietal lobule, L	-48	-34	38	251	104.68
Positive FC		Inferior occipital gyrus, L	-38	-68	-4	732	46.2
		Inferior occipital gyrus, R	38	-74	-12	406	38.28
		Inferior parietal lobule, R	54	-42	48	39	32.84
		Supramarginal gyrus, R	36	-32	44	53	28.94
	FEP	Supramarginal gyrus, R	60	-34	42	297	97.19
		Fusiform gyrus, L	-38	-58	-12	35	86.44
		Inferior temporal gyrus, R	54	-70	-2	94	73.00
		Inferior parietal lobule, L	-32	-46	48	114	53.38
Negative FC	HC	Angular gyrus, L	-38	-68	44	198	38.98
		Superior medial gyrus, L	-10	60	22	118	34.51
		Superior frontal gyrus, L	-12	34	48	26	15.32
		Superior frontal gyrus, R	22	24	44	33	4.66
		Angular gyrus, R	48	-62	32	132	1.46
	FEP	Superior frontal gyrus, L	-16	34	52	4259	492.10
		Angular gyrus, R	50	-64	32	638	149.42
		Middle cingulate gyrus, R	2	-40	34	93	124.22
		Inferior parietal lobule, L	-52	-58	46	75	86.18
Executive Control (RPPC)	HC	Supramarginal gyrus, L	-54	-48	32	622	183.03
Positive FC		Inferior parietal lobule, R	52	-52	42	856	137.41
		Middle frontal gyrus, R	40	10	60	309	90.44
		Middle orbital gyrus, R	46	52	-6	308	78.84
		Middle frontal gyrus, L	-46	20	46	223	52.01
	FEP	Inferior parietal lobule, L	-36	-56	50	66	71.37
		Middle frontal gyrus, R	26	30	36	157	70.19
		Precuneus, R	6	-64	42	72	63.95
		Angular gyrus, R	44	-58	30	58	42.27
		Inferior parietal lobule, R	56	-46	44	41	39.73
		Inferior temporal gyrus, R	64	-26	-22	20	35.77
		Mid orbital gyrus, R	8	44	-8	11	25.86
		Inferior temporal gyrus, L	-60	-34	-10	17	21.83
Negative FC	HC	Superior occipital gyrus, R	22	-86	26	58	68.62
		Postcentral gyrus, L	-46	-18	56	63	52.96
		Superior parietal lobule, R	22	-42	66	115	46.33
		Superior parietal lobule, L	-22	-46	64	236	21.93
		Insula, R	40	2	14	240	20.85
		Middle cingulate cortex, L	-8	12	34	57	16.52
	FEP	Precuneus, R	10	-42	68	189	78.62
		Middle occipital gyrus, L	-24	-88	16	138	73.91
		Calcarine gyrus, R	16	-86	18	96	67.48
		Postcentral gyrus, L	-34	-34	56	49	57.04
		Paracentral lobule, L	-6	-32	72	113	51.86
Abreviations: PCC, posterior cingulate cortex; RIPS, right inferior parietal sulcus; RPPC, right posterior parietal cortex;
R, right; L, left; MNI, Montreal Neurological Institute; TFCE, threshold-free cluster enhacement.

## Sheet: Sup. Table3
Supplementary Table 3. Correlations between FC differences with BPRS and RBANS.
		HC (n = 52)	FEP (n = 70)	schiz. sub-group (n = 35)
FC Differences with BPRS Positive
DMN negative FC		-	r = 0.23, p = 0.09	r = 0.32, p = 0.10
DAN positive FC		-	r = 0.17, p = 0.21	r = 0.04, p = 0.85
DAN negative FC		-	r = 0.05, p = 0.70	r = 0.39, p = 0.04*
ECN positive FC		-	r = -0.02, p = 0.87	r = -0.12, p = 0.55
ECN negative FC		-	r = 0.14, p = 0.32	r = 0.24, p = 0.22
FC Differences with BPRS Negative
DMN negative FC		-	r = -0.04, p = 0.77	r = -0.04, p = 0.84
DAN positive FC		-	r = -0.06, p = 0.65	r = -0.03, p = 0.90
DAN negative FC		-	r = 0.15, p = 0.27	r = 0.15, p = 0.46
ECN positive FC		-	r = -0.20, p = 0.14	r = -0.19, p = 0.34
ECN negative FC		-	r = 0.17, p = 0.21	r = 0.05, p = 0.79
FC Differences with BPRS Total
DMN negative FC		-	r = 0.20, p = 0.14	r = 0.21, p = 0.28
DAN positive FC		-	r = 0.07, p = 0.62	r = -0.12, p = 0.56
DAN negative FC		-	r = 0.14, p = 0.31	r = 0.36, p = 0.06
ECN positive FC		-	r = -0.04, p = 0.75	r = -0.09, p = 0.64
ECN negative FC		-	r = 0.13, p = 0.32	r = 0.08, p = 0.69
FC Differences with RBANS Immed. Mem.
DMN negative FC		r = -0.20, p = 0.21	r = -0.11, p = 0.43	r = -0.35, p = 0.08
DAN positive FC		r = 0.36, p = 0.02*	r = 0.08, p = 0.58	r = 0.22, p = 0.28
DAN negative FC		r = -0.02, p = 0.90	r = -0.30, p = 0.03*	r = -0.15, p = 0.47
ECN positive FC		r = -0.09, p = 0.58	r = 0.17, p = 0.24	r = 0.30, p = 0.13
ECN negative FC		r = -0.02, p = 0.88	r = 0.14, p = 0.32	r = 0.06, p = 0.78
FC Differences with RBANS Visuo. Const.
DMN negative FC		r = 0.34, p = 0.03*	r = -0.10, p = 0.51	r = -0.39, p = 0.05
DAN positive FC		r = -0.04, p = 0.81	r = -0.05, p = 0.75	r = 0.13, p = 0.53
DAN negative FC		r = -0.01, p = 0.95	r = -0.21, p = 0.14	r = -0.34, p = 0.09
ECN positive FC		r = -0.24, p = 0.13	r = 0.06, p = 0.65	r = 0.22, p = 0.29
ECN negative FC		r = 0.38, p = 0.01*	r = 0.05, p = 0.74	r = -0.12, p = 0.55
FC Differences with RBANS Language
DMN negative FC		r = -0.07, p = 0.64	r = -0.12, p = 0.40	r = -0.14, p = 0.50
DAN positive FC		r = 0.44, p = 0.003*	r = -0.12, p = 0.39	r = 0.06, p = 0.76
DAN negative FC		r = 0.07, p = 0.68	r = -0.02, p = 0.88	r = 0.07, p = 0.73
ECN positive FC		r = -0.13, p = 0.39	r = -0.06, p = 0.68	r = 0.03, p = 0.89
ECN negative FC		r = 0.12, p = 0.43	r = 0.20, p = 0.15	r = 0.12, p = 0.58
FC Differences with RBANS Attention
DMN negative FC		r = -0.14, p = 0.36	r = -0.14, p = 0.31	r = -0.28, p = 0.16
DAN positive FC		r = 0.01, p = 0.94	r = 0.06, p = 0.66	r = 0.09, p = 0.66
DAN negative FC		r = -0.25, p = 0.10	r = -0.20, p = 0.15	r = -0.02, p = 0.94
ECN positive FC		r = -0.31, p = 0.04*	r = 0.12, p = 0.39	r = 0.16, p = 0.43
ECN negative FC		r = 0.19, p = 0.23	r = 0.09, p = 0.51	r = -0.03, p = 0.87
FC Differences with RBANS Delayed Mem.
DMN negative FC		r = -0.08, p = 0.63	r = -0.06, p = 0.66	r = -0.29, p = 0.15
DAN positive FC		r = 0.09, p = 0.58	r = -0.01, p = 0.95	r = -0.09, p = 0.66
DAN negative FC		r = -0.03, p = 0.87	r = -0.29, p = 0.04*	r = -0.36, p = 0.07
ECN positive FC		r = -0.09, p = 0.58	r = 0.25, p = 0.08	r = 0.45, p = 0.02*
ECN negative FC		r = 0.28, p = 0.07	r = 0.24, p = 0.09	r = -0.04, p = 0.86
FC Differences with RBANS Total
DMN negative FC		r = -0.06, p = 0.68	r = -0.16, p = 0.26	r = -0.41, p = 0.04*
DAN positive FC		r = 0.27, p = 0.08	r = -0.01, p = 0.94	r = 0.10, p = 0.64
DAN negative FC		r = -0.08, p = 0.61	r = -0.27, p = 0.05	r = -0.19, p = 0.35
ECN positive FC		r = -0.27, p = 0.08	r = 0.14, p = 0.32	r = 0.30, p = 0.14
ECN negative FC		r = 0.27, p = 0.08	r = 0.18, p = 0.19	r = 0.02, p = 0.92
Notes: HC, healthy control; FEP, first episode psychosis; FC; functional connectivity; BPRS, Brief Psychiatric
Rating Scale; DMN, default mode network; DAN, dorsal attention network; ECN; executive control network;
RBANS, Repeatable Battery for the Assessement of Neuropsychological Status. *p < 0.05.
